# Supplementary material for: Quinone Pool, a Key Target of Plant Flavonoids Inhibiting Gram-Positive Bacteria
Source: Molecules. 2023 Jun 24;28(13):4972. doi: 10.3390/molecules28134972 (PMC10343193; doi:10.3390/molecules28134972)
Supplement: Supplementary file 1 [file molecules-28-04972-s001.zip]

Archive with 1 entries (1 files):
- molecules-2431057-supplementary.pdf
